# Supplementary material for: Effects of Strain Differences, Humidity Changes, and Saliva Contamination on the Inactivation of SARS-CoV-2 by Ion Irradiation
Source: Viruses. 2024 Mar 28;16(4):520. doi: 10.3390/v16040520 (PMC11055001; doi:10.3390/v16040520)
Supplement: Supplementary file 1 [file viruses-16-00520-s001.zip]

Archive with 1 entries (1 files):
- viruses-2890859-supplementary.pdf
